# Supplementary material for: Quantifying the Reduction Intensity of Handaxes with 3D Technology: A Pilot Study on Handaxes in the Danjiangkou Reservoir Region, Central China
Source: PLoS One. 2015 Sep 2;10(9):e0135613. doi: 10.1371/journal.pone.0135613 (PMC4558034; doi:10.1371/journal.pone.0135613)
Supplement: S1 Table — (XISX). (XLS) [file pone.0135613.s001.xls]

## Sheet: S1 Table
Supporting Information. S1 Table: Raw data for handaxes from both DRR terraces.
DRR T3	Site	Raw material	Blank	Type of shaping	Triangles of 3D image	Weight (g)	Volume (cm3)	Surface area (cm2)	Scar numbers	Scar Density Index	Total flaked area (cm2)	Flaked Area Index
1994
9	Longkou	Quartz phyllite	Flake	Partly bifacial	792861	1696	209.227	239.379	16	0.0668396	159.324	0.665572
10	Shuiniuwa	Quartz phyllite	Flake	Bifacial	2642375	1496	615.923	486.836	18	0.0369734	265.129	0.544597
26	Shuiniuwa	Quartz phyllite	Cobble	Unifacial	966617	806	259.39	289.721	15	0.0517739	96.3311	0.332496
31	Dudian	Quartz phyllite	Cobble	Bifacial	1330582	690	265.12	325.872	18	0.0552364	265.355	0.814292
34	Beitaishanmiao	Quartz phyllite	Flake	Partly bifacial	1127000	734	279.83	345.379	26	0.0752796	199.032	0.576272
39	Beitaishanmiao	Quartz phyllite	Split cobble	Bifacial	1099433	634	254.662	301.322	12	0.0398245	226.832	0.752788
44	Hejiawan	Quartz phyllite	Split cobble	Partly bifacial	1059421	716	275.715	306.009	20	0.0653576	181.238	0.592262
45	Beitaishanmiao	Quartz phyllite	Split cobble	Partly bifacial	1008385	564	217.07	260.03	13	0.0499942	161.959	0.622845
49	Guojialingchang	Quartz phyllite	Split cobble	Bifacial	2175308	1318	491.232	456.456	23	0.0503882	324.252	0.710368
53	Balamiao	Quartz phyllite	Flake	Indeterminate	1570981	1064	412.486	415.586	13	0.0312811	152.259	0.366372
64	Hejiawan	Quartz phyllite	Indeterminate	Unifacial	891028	562	222.293	240.582	13	0.0540356	128.099	0.532454
71	Caijiadu	Igneous rock	Flake	Partly bifacial	656251	532	205.545	276.659	14	0.0506038	158.108	0.571491
74	Pengjiahe	Quartz phyllite	Cobble	Partly bifacial	1059472	1060	404.23	344.156	17	0.0493962	192.305	0.558772
75	Beitaishanmiao	Quartz phyllite	Cobble	Partly bifacial	1262293	1404	538.309	414.138	12	0.0289758	172.201	0.415806
77	Beitaishanmiao	Quartz phyllite	Cobble	Partly bifacial	1307890	1028	397.915	318.733	16	0.0501988	136.5	0.428258
78 in situ	Beitaishanmiao	Quartz phyllite	Flake	Unifacial	973468	584	235.316	265.186	12	0.0452513	103.382	0.389848
79	Beitaishanmiao	Quartz phyllite	Flake	Bifacial	895324	822	313.747	293.87	13	0.0442372	175.266	0.596406
80 in situ	Beitaishanmiao	Quartz phyllite	Flake	Bifacial	751754	482	184.98	229.396	22	0.095904	185.95	0.810608
81	Beitaishanmiao	Quartz phyllite	Cobble	Partly bifacial	489015	230	88.6248	130.244	9	0.0691011	44.6894	0.343121
82	Beitaishanmiao	Quartz phyllite	Cobble	Partly bifacial	1288968	1372	527.08	404.842	14	0.0345814	136.032	0.336014
84	Beitaishanmiao	Quartz phyllite	Split cobble	Unifacial	1984432	1024	394.44	408.986	15	0.0366761	262.764	0.642477
86	Beitaishanmiao	Trachyte	Cobble	Partly bifacial	696806	844	319.666	307.527	15	0.0487762	185.597	0.603515
87	Beitaishanmiao	Quartz phyllite	Split cobble	Partly bifacial	1250548	1018	391.098	411.748	11	0.0267154	321.348	0.780448
88 in situ	Beitaishanmiao	Igneous rock	Flake	Partly bifacial	922017	844	314.543	315.214	24	0.0761388	174.574	0.553828
89 in situ	Beitaishanmiao	Quartz phyllite	Cobble	Partly bifacial	953279	1090	415.85	375.345	13	0.0346348	136.664	0.364102
90	Shuiniuwa	Quartz phyllite	Flake	Unifacial	1156155	444	309.367	299.41	8	0.0267192	121.191	0.404766
91	Dudian	Quartz phyllite	Flake	Partly bifacial	979914	530	210.351	261.002	15	0.0574708	170.152	0.651919
93	Balamiao	Quartz phyllite	Flake	Partly bifacial	683224	264	102.641	154.043	14	0.0908837	120.763	0.783956
105	Beitaishanmiao	Quartz phyllite	Cobble	Partly bifacial	1096715	1228	469.894	414.623	20	0.0482366	203.047	0.489715
116 in situ	Beitaishanmiao	Quartz phyllite	Flake	Unifacial	1378248	1564	594.871	470.357	15	0.0318907	271.937	0.578151
117	Hongshikan	Indeterminate	Flake	Unifacial	851364	1092	424.219	416.603	26	0.0624095	199.053	0.477801
119 in situ	Beitaishanmiao	Quartz phyllite	Cobble	Partly bifacial	1717708	1700	661.517	512.78	20	0.0390031	239.256	0.466586
120 in situ	Beitaishanmiao	Quartz phyllite	Cobble (natural split)	Partly bifacial	1204797	966	368.226	347.532	15	0.0431615	212.756	0.612191
121	Beitaishanmiao	Quartz phyllite	Flake (bipolar)	Bifacial	1397802	1050	399.871	362.939	17	0.0468398	199.849	0.550642
122	Dudian	Quartz phyllite	Flake (bipolar)	Bifacial	1428877	1060	411.332	385.743	19	0.0492556	312.718	0.810689
123 in situ	Dudian	Quartz phyllite	Split cobble	Partly bifacial	1121971	812	313.935	335.297	16	0.0477189	251.006	0.748607
125 in situ	Hongshikan	Quartz phyllite	Cobble	Partly bifacial	565364	312	118.64	156.613	19	0.121318	100.736	0.643214
127	Hejiawan	Quartz phyllite	Cobble	Bifacial	535930	284	108.612	151.675	16	0.105489	73.7899	0.4865
128	Hejiawan	Quartz phyllite	Split cobble	Bifacial	881480	782	300.111	289.653	22	0.075953	202.827	0.700243
135 in situ	Beitaishanmiao	Indeterminate	Cobble	Partly bifacial	1013927	1228	436.373	372.705	19	0.0509787	168.123	0.451089
138 in situ	Beitaishanmiao	Quartz phyllite	Cobble	Partly bifacial	877211	826	317.823	288.914	15	0.0519186	164.375	0.56894
139	Hongshikan	Igneous rock	Cobble	Partly bifacial	929436	1638	614.344	462.142	14	0.0302937	153.364	0.331854
150 in situ	Caojiayuan	Quartz phyllite	Flake	Bifacial	871267	120	46.1304	95.403	14	0.146746	79.2027	0.830191
2004 onwards
1	Majiazui	Igneous rock	Flake	Bifacial	1430703	912	354.304	352.004	32	0.0909081	345.553	0.981672
2	Changjiayuan	Quartz phyllite	Flake	Partly bifacial	731403	428	164.516	240.879	20	0.0830292	153.201	0.636007
3	Balamiao	Quartz phyllite	Cobble	Bifacial	2646231	704	269.274	265.125	19	0.0716643	168.819	0.636752
4	Balamiao	Igneous rock	Cobble	Unifacial	1545534	688	265.308	281.728	10	0.0354952	102.757	0.36474
5	Balamiao	Trachyte	Flake (bipolar)	Unifacial	2769028	818	308.02	320.944	10	0.0311581	104.702	0.326231
6	Hongshikan	Trachyte	Cobble	Partly bifacial	916412	1182	449.46	427.217	12	0.0280888	146.541	0.343013
8 in situ	Niuchangmatou	Quartz phyllite	Flake	Bifacial	1175513	464	168.711	276.409	29	0.104917	254.03	0.919038
9	Fengjiawa	Trachyte	Flake	Partly bifacial	3119788	1168	470.324	463.871	27	0.0582058	261.998	0.564807
10	Shuangshu	Quartz phyllite	Cobble	Bifacial	754477	494	189.553	215.325	15	0.0696621	154.106	0.71569
11	Niuchangmatou	Quartz phyllite	Flake	Bifacial	435010	144	54.8664	108.318	37	0.341587	108.317	0.999995
12	Guanmenyan	Quartz phyllite	Flake	Bifacial	853671	340	130.17	186.436	12	0.0643653	162.273	0.870395
13	Majiazui	Trachyte	Flake	Bifacial	310214	168	63.7841	105.879	24	0.226674	70.7041	0.667782
14	Niuchangmatou	Quartz phyllite	Flake (bipolar)	Bifacial	1135500	510	195.762	231.61	26	0.112258	172.643	0.745403
15	Guochachang	Quartz phyllite	Flake (bipolar)	Partly bifacial	1404308	1182	460.24	416.101	21	0.0504685	108.397	0.260506
16	Caijiadu	Quartz phyllite	Split cobble	Bifacial	1365447	786	305.308	307.28	36	0.117157	263.602	0.857856
17	Balamiao	Trachyte	Cobble	Partly bifacial	2360053	1184	447.228	377.448	19	0.0503381	215.25	0.570276
18 in situ	Majiazui	Quartz phyllite	Flake	Bifacial	1001944	566	219.557	277.186	21	0.0757614	231.751	0.836084
19	Shuangshu	Quartz phyllite	Flake (bipolar)	Partly bifacial	542258	318	122.379	170.055	14	0.0823263	55.943	0.32897
20	Hongshikan	Quartz phyllite	Cobble	Bifacial	970467	742	283.549	295.035	20	0.0677886	195.157	0.661471
21	Guochachang	Trachyte	Cobble	Unifacial	625498	572	220.189	266.546	Indeterminate		105.363	0.39529
22	Guochachang	Trachyte	Flake	Partly bifacial	237812	324	124.37	183.066	13	0.0710126	114.677	0.626427
23	Shuangshu	Quartz phyllite	Split cobble	Bifacial	1086260	604	231.564	244.536	20	0.0817875	172.293	0.704573
24	Caijiadu	Quartz phyllite	Flake	Bifacial	893340	826	318.29	287.609	23	0.0799697	264.206	0.918629
26	Shuangshu	Quartz phyllite	Cobble	Bifacial	944029	572	219.721	229.483	29	0.126371	125.325	0.546118
62	Guochachang	Quartz phyllite	Cobble	Unifacial	3208556	1554	592.838	454.206	17	0.037428	220.73	0.48597
63	Balamiao	Quartz phyllite	Cobble	Bifacial	3064894	1362	518.091	434.623	22	0.0506186	275.253	0.633314
64	Waibiangou	Quartz phyllite	Flake (bipolar)	Bifacial	2463958	836	319.55	358.1	25	0.0698129	207.752	0.580152
65	Guochachang	Trachyte	Indeterminate	Bifacial	1985466	686	270.414	287.204	15	0.0522277	231.654	0.806585
66	Dudian	Igneous rock	Flake	Bifacial	782808	1278	514.372	437.221	26	0.0594665	387.419	0.886094
67	Dudian	Quartz phyllite	Flake (bipolar)	Bifacial	529165	592	237.364	274.975	16	0.0581871	230.241	0.837316
68	Dudian	Quartz phyllite	Cobble	Unifacial	638243	958	376.634	332.754	11	0.0330575	100.079	0.300759
69	Pengjiahe	Quartz phyllite	Flake (bipolar)	Bifacial	356714	428	166.096	199.057	14	0.0703316	79.545	0.399609
70	Zhuangzigou	Quartz phyllite	Flake (bipolar)	Bifacial	481264	450	173.65	213.174	19	0.0891291	142.765	0.669711
Excavation
SS-244	Shuangshu	Quartz	Cobble	Bifacial	1043215	1724	659.391	478.876	35	0.0730878	367.654	0.767743
SS-495	Shuangshu	Trachyte	Flake	Partly bifacial	569181	828	318.927	315.302	29	0.0919753	211.04	0.669326
SS-545	Shuangshu	Quartz phyllite	Flake (bipolar)	Partly bifacial	157840	310	121.387	189.321	12	0.0633844	58.5502	0.309264
SS-546	Shuangshu	Quartz phyllite	Cobble	Unifacial	406800	424	163.472	213.827	18	0.0841802	84.8762	0.396939
SS-562	Shuangshu	Quartz phyllite	Cooble	Partly bifacial	675803	1186	461.657	384.709	19	0.049388	250.655	0.651545
SS-576	Shuangshu	Quartz phyllite	Flake	Partly bifacial	477606	456	176.787	223.998	16	0.0714292	128.747	0.574767
SS-T1	Shuangshu	Trachyte	Flake	Partly bifacial	407408	356	134.583	206.721	15	0.0725616	86.0742	0.416379
SS-T3	Shuangshu	Quartz phyllite	Flake	Unifacial	539044	566	220.685	312.314	7	0.0224133	143.577	0.45972
SS-T21	Shuangshu	Trachyte	Cooble	Bifacial	834631	1220	462.686	430.605	28	0.0650248	380.543	0.883739
GCC-46+47	Guochachang	Trachyte	Flake	Partly bifacial	492745	664	252.516	257.751	21	0.081474	121.226	0.470321
GCC-77	Guochachang	Trachyte	Flake	Bifacial	342223	296	114.435	170.391	17	0.0997705	127.375	0.747543
BTSM-A-T4-04	Beitaishanmiao	Trachyte	Cobble	Unifacial	632714	886	338.218	336.231	17	0.0505605	151.136	0.4495
BTSM-A-T6-01	Beitaishanmiao	Quartz phyllite	Split cobble	Unifacial	459193	662	256.796	273.839	9	0.032866	216.696	0.791326
PJH-014	Pengjiahe	Trachyte	Split cobble	Partly bifacial	572683	554	214.183	236.695	9	0.0380236	150.649	0.63647
DTBZ-2	Datubaozi	Quartz phyllite	Flake	Bifacial	466665	492	192.126	237.565	22	0.0926062	203.865	0.858146
WBG-1	Waibiangou	Quartz phyllite	Flake (bipolar)	Bifacial	696293	790	306.804	310.069	23	0.074177	233.793	0.754003
DRR T2	Site	Raw material	Blank	Type of shaping	Triangles of 3D image	Weight (g)	Volume (cm3)	Surface area (cm2)	Scar numbers	Scar Density Index	Total flaked area (cm2)	Flaked Area Index
1994
50	Quyuanhekou	Quartz phyllite	Cobble	Bifacial	1025141	928	358.065	331.323	11	0.0332002	121.66	0.367194
60	Xiaogou	Trachyte	Cobble	Partly bifacial	959183	956	351.111	377.618	11	0.02913	241.698	0.64006
106a	Quyuanhekou	Quartz phyllite	Flake	Bifacial	1223932	1134	434.752	383.726	29	0.0755748	329.916	0.859769
110	Liuwan	Chert	Split cobble	Bifacial	1615840	1342	556.51	495.181	20	0.0403893	387.706	0.782958
129	Hanjiazhou	Quartz phyllite	Split cobble	Bifacial	1503002	964	371.478	394.148	16	0.0405939	298.469	0.75725
130	Hanjiazhou	Quartz phyllite	Split cobble	Bifacial	1245585	912	372.019	351.627	24	0.0682541	188.475	0.536008
131	Yuzui	Quartz phyllite	Flake (bipolar)	Partly bifacial	1183746	676	259.045	287.225	21	0.0731134	224.794	0.782641
132	Liujiagou	Quartz phyllite	Split cobble	Indeterminate	1144255	1116	425.145	362.99	12	0.0330588	266.382	0.733855
133	Xiaogou	Trachyte	Split cobble	Bifacial	1130598	1204	373.479	413.207	21	0.050822	200.896	0.486189
141	Hanjiazhou	Trachyte	Cobble	Bifacial	1070729	830	312.102	346.8	13	0.0374856	193.983	0.55935
142	Hanjiazhou	Trachyte	Cobble	Bifacial	757178	646	241.718	231.178	16	0.0692107	164.323	0.710807
143	Yuzui	Trachyte	Flake (bipolar)	Bifacial	1349138	1282	500.792	442.152	16	0.0361867	256.051	0.579101
40 Xichuan	Liangjiagang	Quartz phyllite	Indeterminate	Partly bifacial	1078137	640	244.354	284.608	12	0.0421633	118.66	0.416926
94 Xichuan	Liangjiagang	Quartz phyllite	Flake	Unifacial	806957	546	211.806	284.67	17	0.0597183	135.246	0.475097
96 Xichuan	Liangjiagang	Quartz phyllite	Split cobble	Bifacial	631640	394	153.161	222.603	8	0.0359384	64.7832	0.291026
100 Xichuan	Chengjiagang	Quartz phyllite	Split cobble	Partly bifacial	915415	748	294.143	296.176	12	0.0405164	110.789	0.374065
103 Xichuan	Taizishan	Quartz phyllite	Split cobble	Partly bifacial	684696	340	129.707	175.952	10	0.0568337	90.2598	0.51298
107 Xichuan	Taizishan	Quartz phyllite	Flake	Partly bifacial	905000	744	284.281	303.227	11	0.0362765	264.799	0.873271
108 Xichuan	Taizishan	Quartz phyllite	Cobble	Unifacial	647076	712	270.223	280.47	7	0.0249581	89.8884	0.320492
134 Xichuan	Songwan	Chert	Cobble	Bifacial	1123886	1050	402.709	335.068	18	0.0537204	257.247	0.767744
137 Xichuan	Taizishan	Chert	Flake	Bifacial	1084735	576	227.309	242.86	20	0.082352	229.538	0.945144
2004 onwards
P6628	Zhoujiapo	Trachyte	Flake	Unifacial	1348910	916	351	371.171	19	0.0511893	195.973	0.527987
P6643	Hanjiazhou	Quartz phyllite	Flake (bipolar)	Partly bifacial	2270256	898	344.658	361.192	29	0.0802897	197.076	0.545625
P6644	Yuzui	Quartz phyllite	Flake (bipolar)	Partly bifacial	1987524	540	207.917	248.939	17	0.0682898	165.899	0.666426
P6645	Shuanghe	Quartzite	Flake	Bifacial	1141411	226	86.1372	126.741	29	0.228813	126.741	0.999998

## Sheet: Sheet1
Terrace	SDI
T3	0.0668396
T3	0.0369734
T3	0.0517739
T3	0.0552364
T3	0.0752796
T3	0.0398245
T3	0.0653576
T3	0.0499942
T3	0.0503882
T3	0.0312811
T3	0.0540356
T3	0.0506038
T3	0.0493962
T3	0.0289758
T3	0.0501988
T3	0.0452513
T3	0.0442372
T3	0.095904
T3	0.0691011
T3	0.0345814
T3	0.0366761
T3	0.0487762
T3	0.0267154
T3	0.0761388
T3	0.0346348
T3	0.0267192
T3	0.0574708
T3	0.0908837
T3	0.0482366
T3	0.0318907
T3	0.0624095
T3	0.0390031
T3	0.0431615
T3	0.0468398
T3	0.0492556
T3	0.0477189
T3	0.121318
T3	0.105489
T3	0.075953
T3	0.0509787
T3	0.0519186
T3	0.0302937
T3	0.146746
T3	0.0909081
T3	0.0830292
T3	0.0716643
T3	0.0354952
T3	0.0311581
T3	0.0280888
T3	0.104917
T3	0.0582058
T3	0.0696621
T3	0.341587
T3	0.0643653
T3	0.226674
T3	0.112258
T3	0.0504685
T3	0.117157
T3	0.0503381
T3	0.0757614
T3	0.0823263
T3	0.0677886
T3	0.0710126
T3	0.0817875
T3	0.0799697
T3	0.126371
T3	0.037428
T3	0.0506186
T3	0.0698129
T3	0.0522277
T3	0.0594665
T3	0.0581871
T3	0.0330575
T3	0.0703316
T3	0.0891291
T3	0.0730878
T3	0.0919753
T3	0.0633844
T3	0.0841802
T3	0.049388
T3	0.0714292
T3	0.0725616
T3	0.0224133
T3	0.0650248
T3	0.081474
T3	0.0997705
T3	0.0505605
T3	0.032866
T3	0.0380236
T3	0.0926062
T3	0.074177
T2	0.0332002
T2	0.02913
T2	0.0755748
T2	0.0403893
T2	0.0405939
T2	0.0682541
T2	0.0731134
T2	0.0330588
T2	0.050822
T2	0.0374856
T2	0.0692107
T2	0.0361867
T2	0.0421633
T2	0.0597183
T2	0.0359384
T2	0.0405164
T2	0.0568337
T2	0.0362765
T2	0.0249581
T2	0.0537204
T2	0.082352
T2	0.0511893
T2	0.0802897
T2	0.0682898
T2	0.228813
